# Supplementary material for: Highly replicating hepatitis C virus variants emerge in immunosuppressed patients causing severe disease
Source: Nat Commun. 2025 Dec 7;16:10948. doi: 10.1038/s41467-025-67174-w (PMC12686413; doi:10.1038/s41467-025-67174-w)
Supplement: Supplementary file 4 — Source Data [file 41467_2025_67174_MOESM4_ESM.xlsx]

## Sheet: 1D
	Number of Variants (QD > 1)
pre LTX1	434
post LTX1	140
pre LTX2	47
post LTX2	44
6 weeks post LTX2	47

## Sheet: 1F
[h]	GDD			Con1			preLTX1a			preLTX1b			postLTX1			GLT1			6 weeks post LTX2
4	1	1	1	1	1	1	1	1	1	1	1	1	1	1	1	1	1	1	1	1	1
24	0.0117133	0.00645607	0.0152623	0.489334	0.0711632	0.069691	0.297107	0.15849	0.915975	0.0473314	0.0784764	0.0578357	0.866529	0.89772	0.358286	0.952526	0.775435	0.77367	0.628994	0.926382	0.719481
48	0.00204868	0.00369578	0.0026826	0.363087	0.46567	0.501424	0.373308	0.475809	1.16745	0.0540398	0.0981008	0.073266	4.00851	3.7167	7.78107	7.02996	3.89787	9.00665	6.90953	3.99226	13.2724
72	0.00128961	0.00352083	0.00163152	0.295047	0.503989	0.712696	0.716458	1.04201	2.45075	0.126071	0.131723	0.13253	19.4779	24.2377	29.5804	33.6434	26.9931	28.6798	29.2952	29.1616	46.4609

## Sheet: 2A
[h]	GDD			Con1			GLT1			Con1 GLT1.NS34A			Con1 GLT1.NS4B			Con1 GLT1.NS5A			Con1 GLT1.NS5B
4	1	1	1	1	1	1	1	1	1	1	1	1	1	1	1	1	1	1	1	1	1
24	0.0138019	0.00940273	0.0415564	0.106858	0.0316921	0.0780901	0.534372	0.0284298	0.843819	0.107093	0.0506225	0.0742976	0.158403	0.0607014	0.0986213	1.15931	5.88355	0.876025	0.0709747	0.0702582	0.126302
48	0.00249741	0.00111463	0.00736705	0.101774	0.0412862	0.0116653	4.65114	3.48935	10.3118	0.106971	0.0469175	0.0355024	0.121384	0.072844	0.0872869	9.81218	6.66692	6.5868	0.0748611	0.0742969	0.0617279
72	0.00174587	0.00079295	0.0144071	0.169626	0.0755323	0.0893447	33.7756	24.8436	69.5819	0.196129	0.110801	0.0937303	0.202907	0.100646	0.220989	51.1612	52.8435	72.0765	0.0752952	0.0800092	0.210106

## Sheet: 2B
[h]	GDD			Con1			Con1 GLT1.AHD1			Con1 GLT1.LCS1D2			Con1 GLT1.LCS2D3			GLT1			GLT1 Con1.LCS1D2
4	1	1	1	1	1	1	1	1	1	1	1	1	1	1	1	1	1	1	1	1	1
24	0.179939	0.0214008	0.00878157	0.789468	0.704589	0.475688	0.0721442	0.0494615	0.101755	4.55616	0.405275	1.49607	0.176707	0.0443419	0.140757	0.767194	0.7821	0.932958	0.165899	0.0554821	0.117678
48	0.0278833	0.00318351	0.00193507	0.538598	0.126516	0.497837	0.0524856	0.0454372	0.0979596	34.5395	3.54617	11.3532	0.0903617	0.00734083	0.104994	6.38263	7.4029	7.84811	0.211585	0.157467	0.164003
72	0.0273335	0.00162347	0.0012543	0.66818	1.75794	0.653473	0.141921	0.0511469	0.18283	132.95	13.4529	63.3147	0.163563	0.0186858	0.135704	60.138	79.0615	85.3502	0.797743	0.707015	0.481954

## Sheet: 2D
[h]	GDD		GLT1			preLTX1a			preLTX1a GLT1.LCS1D2			preLTX1b			preLTX1b GLT1.LCS1D2
4	1	1	1	1	1	1	1	1	1	1	1	1	1	1	1	1	1
24	0.00642517	0.00826202	0.937774	0.9173	0.840677	0.164566	0.155757	0.451151	2.83629	1.68923	3.15704	0.0174157	0.0396586	0.0300149	0.0904239	0.250242	0.273604
48	0.00101063	0.00106587	7.34468	4.90478	8.84589	0.223374	0.247204	0.418533	10.4501	12.9648	21.2635	0.0182353	0.0433624	0.0312566	0.257473	0.409926	0.550985
72	0.000558058	0.00057829	114.322	31.0184	74.691	0.654541	0.574382	0.985135	26.3013	51.1762	90.2295	0.0546781	0.0765241	0.0737517	1.66836	1.19368	1.63406

## Sheet: 3A
	Non-FCH									FCH														N-Term
RFDR	3	5	4	5	1	4	3	4	4	11	6	9	7	9	11	12	14	18	9	9	10	13	8
ISDR	1	1	1	1	0	1	0	1	1	5	4	6	3	3	6	10	6	9	5	4	6	9	5
C-Term	2	4	3	6	1	5	3	3	3	2	6	2	3	4	6	5	8	9	4	5	4	4	3

## Sheet: 3B
Time [h]	Non-FCH									FCH
4	1	1	1	1	1	1	1	1	1	1	1	1	1	1	1	1	1	1	1	1	1	1	1
24	0.268793	0.28132	0.299434	0.0786033	0.04527	0.0380748	0.0533554	0.0405469	0.071774	1.11203	0.776566	0.664808	2.91542	0.140314	0.720217	0.729316	0.761103	0.695082	0.736219	0.177274	0.677896	0.505734	2.76484
48	0.262819	0.236178	0.275107	0.0886069	0.0577044	0.0520071	0.0582113	0.0450163	0.0785833	5.99507	2.70742	1.97088	38.4775	0.0867429	3.3707	2.44337	6.28329	3.83549	3.17655	0.106215	2.07159	2.00208	32.3118
72	0.293698	0.273552	0.275372	0.165472	0.123232	0.124438	0.149515	0.0957364	0.188394	36.9733	10.3057	9.36447	412.449	0.0993203	15.8908	9.4012	39.7827	24.5992	17.1765	0.216708	13.6284	9.69241	104.384

## Sheet: 3C
Time	Con1 BHCV			BHCV			Con1 FCH4			FCH4 SGR			Con1 FCH3			FCH3 SGR			Con1 GLT1			GLT1 SGR
4	1	1	1	1	1	1	1	1	1	1	1	1	1	1	1	1	1	1	1	1	1	1	1	1
24	0.901453	0.422155	0.867265	0.453422	0.524023	0.639836	0.140324	0.144524	0.124825	0.0500737	0.0476137	0.0603374	2.23593	2.43836	3.57319	0.433601	0.35806	0.279081	1.49607	0.874343	0.978255	0.96892	0.563504	0.792699
48	4.56355	2.25155	3.51486	2.2392	1.84051	3.25122	0.0815718	0.108272	0.0896962	0.0441781	0.0429143	0.0543114	34.1637	41.0662	67.3757	3.23605	2.37423	2.26315	11.3532	5.14403	6.95652	5.11816	5.79765	5.92588
72	14.9016	7.39814	17.0428	5.57241	4.41122	11.8238	0.119212	0.161601	0.107048	0.179531	0.157359	0.141415	206.374	288.681	614.951	22.336	15.3891	13.8054	63.3147	53.5161	23.4262	37.298	45.4442	22.6568

## Sheet: 3D
Pibrentasvir [pM]	Con1			GLT1 Con1.ReED			GLT1			Con1 GLT1.ReED
0	0.187466	0.586886	0.317197	2.56143	4.20716	2.41411	184.679	268.731	458.362	102.983	75.594	197.985
10-2	0.222563	0.874509	1.00295	1.93776	15.4784	2.30323	195.295	336.787	418.961	98.1769	69.0905	220.795
10-1	0.795941	3.35628	2.15863	4.87453	6.81546	8.35569	149.735	338.58	405.621	102.723	111.016	248.585
100	10.621	52.2088	13.0742	58.0745	297.928	83.4674	108.731	250.445	449.408	133.179	119.15	278.991
101	0.35691	0.474046	0.387834	3.41961	6.97868	2.19975	8.48944	11.3901	7.41792	9.49339	2.87042	10.5196
102	0.025172	0.034327	0.020642	0.146229	0.295504	0.0566677	0.370267	0.41667	0.464264	0.188369	0.0667322	0.166228
103	0.006991	0.033544	0.014126	0.0283776	0.0512525	0.0268317	0.0652048	0.133001	0.0768544	0.0246211	0.0149556	0.0217086
104	0.004434	0.010889	0.015182	0.0138711	0.0623202	0.0279271	0.0426772	0.07099	0.0699312	0.0105426	0.0179252	0.0310891

## Sheet: 3E
Non-FCH	2.33333	6	4	22.6667	8.83333	9.33333	3.33333	0.833333	11.8333	5.66667
FCH	27.5	64.6667	159	169.833	47.5	42.3333

[truncated: 47 more sheets: 4A, 4B, 4C, 4D, 4E, 5A, 5B, 5C, 5D, 6A, 6B, 6C, 6D, 6E, 6F, 6G, 6H, 6I, S1B, S1C …]
